# Supplementary material for: Effects of Exercise, Rehabilitation, and Nutritional Approaches on Body Composition and Bone Density in People with Multiple Sclerosis: A Systematic Review and Meta-Analysis
Source: J Funct Morphol Kinesiol. 2023 Sep 8;8(3):132. doi: 10.3390/jfmk8030132 (PMC10532597; doi:10.3390/jfmk8030132)
Supplement: Supplementary file 1 [file jfmk-08-00132-s001.zip]

Archive with 1 entries (1 files):
- jfmk-2567961-supplementary.pdf
